# Supplementary material for: Long-term neurological outcome after COVID-19 using all SARS-CoV-2 test results and hospitalisations in Denmark with 22-month follow-up
Source: Nat Commun. 2023 Jul 15;14:4235. doi: 10.1038/s41467-023-39973-6 (PMC10349860; doi:10.1038/s41467-023-39973-6)
Supplement: Supplementary file 4 — Source data [file 41467_2023_39973_MOESM4_ESM.xlsx]

## Sheet: Figure 1
database	exposure	n
All SARS-CoV-2 PCR test results in Denmark	No SARS-CoV-2 test	556966
All SARS-CoV-2 PCR test results in Denmark	SARS-CoV-2 negative	3655688
All SARS-CoV-2 PCR test results in Denmark	SARS-CoV-2 positive	675961
All hospitalizations with COVID-19 or pulmonary infection	Admissions with other pulmonary infection	20171
All hospitalizations with COVID-19 or pulmonary infection	No pulmonary infection or COVID-19 admission	4685103
All hospitalizations with COVID-19 or pulmonary infection	Admissions with COVID-19	11242
All prescriptions for anti-infective agents	Prescription for any anti-infective agent	816126
All prescriptions for anti-infective agents	No prescription and not SARS-CoV-2 positive	3652879
All prescriptions for anti-infective agents	SARS-CoV-2 positive	499948

## Sheet: Figure 2a
number.pos.tests	cases	HR	ci.lower	ci.upper	pvalue
SARS-CoV-2 negative	51388	1	1	1	··
1	2596	1.11	1.07	1.16	<0.001
≥2	19	1.83	1.16	2.86	0.009

## Sheet: Figure 2b
time.since.pos	cases	HR	ci.lower	ci.upper	pvalue
SARS-CoV-2 negative	51388	1	1	1	··
<1	367	1.04	0.93	1.15	0.502
1-2	497	1.05	0.96	1.15	0.268
3-5	669	1.18	1.09	1.27	<0.001
6-11	883	1.14	1.07	1.22	<0.001
≥12	199	1.21	1.05	1.39	0.007

## Sheet: Figure 2c
admission	cases	HR	ci.lower	ci.upper	pvalue
No COVID-19- admission	88577	1	1	1	··
COVID-19-admission without ICU	359	2.52	2.27	2.79	<0.001
ICU admission with COVID-19	77	5.64	4.51	7.05	<0.001

## Sheet: Figure 2d
number.beddays	cases	HR	ci.lower	ci.upper	pvalue
No COVID-19- admission	88577	1	1	1	··
1-2	93	2.56	2.09	3.13	<0.001
3-6	130	2.36	1.98	2.8	<0.001
≥7	213	3.29	2.88	3.77	<0.001

## Sheet: Figure 3a
age.group	cases.neg.test	cases.pos.test	HR	ci.lower	ci.upper	pvalue
<20	4,357	258	0.89	0.78	1.01	0.069
20-29	4,170	321	1.08	0.96	1.21	0.207
30-39	4,769	314	1.13	1.01	1.27	0.039
40-49	6,098	452	1.29	1.17	1.42	<0.001
50-59	8,147	456	1.08	0.98	1.19	0.103
60-69	7,858	300	1.12	0.99	1.25	0.062
70-79	9,822	297	1.14	1.01	1.28	0.028
≥80	6,167	217	1.2	1.04	1.37	0.010

## Sheet: Figure 3b
hospital	age.group	cases	HR	ci.lower	ci.upper	pvalue
No admission	<20	6,889	1	1	1	··
Without ICU	<20	6	5.65	2.54	12.5	<0.001
With ICU	<20	≤5				··
No admission	20-39	13578	1	1	1	··
Without ICU	20-39	24	2.48	1.66	3.7	<0.001
With ICU	20-39	7	13.61	6.49	28.5	<0.001
No admission	40-59	22,899	1	1	1	··
Without ICU	40-59	74	2.69	2.14	3.38	<0.001
With ICU	40-59	24	8.01	5.37	11.9	<0.001
No admission	60-79	31,987	1	1	1	··
Without ICU	60-79	159	2.86	2.44	3.34	<0.001
With ICU	60-79	43	4.83	3.58	6.52	<0.001
No admission	≥80	13,224	1	1	1	··
Without ICU	≥80	96	1.97	1.61	2.41	<0.001
With ICU	≥80	≤5				··

## Sheet: Figure 4a
diagnosis	cases.neg.test	cases.pos.test	HR	ci.lower	ci.upper	pvalue
Any Neurological Disorder	51,388	2,615	1.11	1.07	1.16	<0.001
Parkinson	3,356	142	1.11	0.93	1.31	0.239
Neurodegenerative	4,040	204	1.32	1.14	1.52	<0.001
Dementia	8,099	353	1.4	1.26	1.56	<0.001
- Alzheimer's Disease	3,172	102	1	0.82	1.21	0.966
- Vascular Dementia	1,216	59	1.49	1.14	1.93	0.003
Immune Mediated	1,351	93	1.23	0.99	1.52	0.057
- Multiple Sclerosis	923	42	0.77	0.56	1.05	0.098
- Guillain Barré	140	10	1.41	0.74	2.71	0.300
- Other Immune Mediated	501	49	1.88	1.4	2.53	<0.001
Epilepsy	4,016	160	0.87	0.74	1.02	0.095
Headache	10,523	813	1.38	1.28	1.48	<0.001
Narcolepsy	106	≤5				··
Nerve/Nerve Root & Plexus	15,910	719	0.91	0.85	0.98	0.015
Polyneuropathy	7,787	277	0.85	0.75	0.96	0.007
Neuromuscular Disease	678	114	3.59	2.93	4.39	<0.001
- Myopathy	288	96	7.37	5.81	9.35	<0.001
- Other Neuromuscular	485	40	1.75	1.27	2.43	0.001
Cerebrovascular Disease	16,671	681	1.06	0.98	1.14	0.173
CNS Infection	1,298	69	1.11	0.87	1.41	0.414
- Viral CNS Infections	479	21	0.92	0.59	1.43	0.714
Other Neurological Disorder	7,357	403	1.25	1.13	1.39	<0.001

## Sheet: Figure 4b
infection	cases	HR	ci.lower	ci.upper	pvalue
No infection	44,529	1	1	1	··
Any prescription for anti-infective agent	11,539	1.57	1.54	1.61	<0.001
Antibacterial	10,548	1.57	1.53	1.6	<0.001
Antiviral	540	1.49	1.36	1.62	<0.001
Antimycotics	451	1.82	1.66	2	<0.001
SARS-CoV-2 positive	1,606	1.33	1.26	1.39	<0.001
SARS-CoV-2 positive vs. any prescription		0.84	0.8	0.89	<0.001

## Sheet: Figure 4c
infection	cases	HR	ci.lower	ci.upper	pvalue
No admission	82,210	1	1	1	··
Non-COVID-19-admission with lung infection	824	2.72	2.54	2.92	<0.001
Influenza	17	2.47	1.54	3.97	<0.001
Bacterial pneumonia	722	2.71	2.51	2.91	<0.001
Other lung infection	85	3.4	2.75	4.21	<0.001
COVID-19-admission	380	2.92	2.64	3.23	<0.001
Admission with COVID-19 vs. with lung infection		1.06	0.94	1.2	0.328

[truncated: 5 more sheets: Figure 5a, Figure 5b , Suppl. Figure 1, Suppl. Figure 2, Suppl. Figure 3]
